# Supplementary material for: m7G-Related DNA Damage Repair Genes are Potential Biomarkers for Predicting Prognosis and Immunotherapy Effectiveness in Colon Cancer Patients
Source: Front Genet. 2022 Jun 9;13:918159. doi: 10.3389/fgene.2022.918159 (PMC9218807; doi:10.3389/fgene.2022.918159)
Supplement: Supplementary file 1 [file Table2.xlsx]

## Sheet: Sheet1
id	logFC	AveExpr	t	P.Value	adj.P.Val	B
KEGG_NOD_LIKE_RECEPTOR_SIGNALING_PATHWAY	-0.33226	-0.00307836	-25.939	1.35227e-108	2.48818e-106	237.136
KEGG_GRAFT_VERSUS_HOST_DISEASE	-0.557442	0.00322832	-24.3816	5.21874e-99	4.80124e-97	215.14
KEGG_NATURAL_KILLER_CELL_MEDIATED_CYTOTOXICITY	-0.293569	0.00223654	-23.714	6.32039e-95	3.87651e-93	205.772
KEGG_TOLL_LIKE_RECEPTOR_SIGNALING_PATHWAY	-0.276505	0.00225952	-23.5995	3.1568e-94	1.45213e-92	204.169
KEGG_LEISHMANIA_INFECTION	-0.38007	0.00169019	-21.9682	2.35573e-84	8.6691e-83	181.518
KEGG_ANTIGEN_PROCESSING_AND_PRESENTATION	-0.365879	-0.00209647	-21.2835	2.91478e-80	8.93866e-79	172.13
KEGG_TYPE_I_DIABETES_MELLITUS	-0.436193	0.00606985	-20.7915	2.41421e-77	6.34593e-76	165.436
KEGG_T_CELL_RECEPTOR_SIGNALING_PATHWAY	-0.260514	-0.00206556	-19.9793	1.42589e-72	3.27956e-71	154.492
KEGG_ALLOGRAFT_REJECTION	-0.471904	0.000998651	-19.4476	1.74981e-69	3.57739e-68	147.408
KEGG_APOPTOSIS	-0.225654	0.00239177	-18.6682	5.19574e-65	9.56016e-64	137.152
KEGG_CYTOSOLIC_DNA_SENSING_PATHWAY	-0.226614	-0.000813451	-18.4714	6.81884e-64	1.14061e-62	134.588
KEGG_PRIMARY_IMMUNODEFICIENCY	-0.37533	-0.00333768	-16.7359	2.95131e-54	4.52535e-53	112.498
KEGG_JAK_STAT_SIGNALING_PATHWAY	-0.179988	0.00446007	-16.4511	1.02177e-52	1.44619e-51	108.971
KEGG_CHEMOKINE_SIGNALING_PATHWAY	-0.214914	0.00479814	-16.4446	1.10763e-52	1.45575e-51	108.89
KEGG_AUTOIMMUNE_THYROID_DISEASE	-0.318145	0.00733272	-15.512	9.75645e-48	1.19679e-46	97.5611
KEGG_INTESTINAL_IMMUNE_NETWORK_FOR_IGA_PRODUCTION	-0.342203	0.00685899	-15.2439	2.4132e-46	2.77518e-45	94.3698
KEGG_SYSTEMIC_LUPUS_ERYTHEMATOSUS	-0.306487	0.0107192	-15.1067	1.23099e-45	1.33236e-44	92.749
KEGG_VIRAL_MYOCARDITIS	-0.234019	0.0106873	-15.0494	2.42587e-45	2.47977e-44	92.0743
KEGG_CYTOKINE_CYTOKINE_RECEPTOR_INTERACTION	-0.212126	0.00885865	-14.74	9.21795e-44	8.92685e-43	88.4568
KEGG_B_CELL_RECEPTOR_SIGNALING_PATHWAY	-0.212592	0.00017428	-14.4304	3.36257e-42	3.09356e-41	84.8804
KEGG_RIG_I_LIKE_RECEPTOR_SIGNALING_PATHWAY	-0.157561	0.00285582	-13.477	1.62978e-37	1.428e-36	74.157
KEGG_HEMATOPOIETIC_CELL_LINEAGE	-0.258178	0.0127679	-13.0685	1.44096e-35	1.20517e-34	69.7042
KEGG_ASTHMA	-0.308413	0.0141688	-12.671	1.03664e-33	8.2931e-33	65.4576
KEGG_FC_EPSILON_RI_SIGNALING_PATHWAY	-0.13221	0.00417483	-12.4965	6.58878e-33	5.0514e-32	63.6214
KEGG_P53_SIGNALING_PATHWAY	-0.151091	-0.00171727	-11.5146	1.57491e-28	1.15913e-27	53.617
KEGG_FC_GAMMA_R_MEDIATED_PHAGOCYTOSIS	-0.13482	0.00417627	-10.6694	5.77897e-25	4.08973e-24	45.4811
KEGG_PROTEASOME	-0.253901	-0.00247157	-10.1264	8.8235e-23	6.01305e-22	40.5019
KEGG_SMALL_CELL_LUNG_CANCER	-0.105826	-0.00118662	-9.39744	5.4996e-20	3.61402e-19	34.1373
KEGG_CELL_ADHESION_MOLECULES_CAMS	-0.173163	0.0128025	-9.35853	7.67267e-20	4.86818e-19	33.8082
KEGG_PANTOTHENATE_AND_COA_BIOSYNTHESIS	-0.140589	0.00223382	-9.21688	2.55503e-19	1.56709e-18	32.6196
KEGG_PRION_DISEASES	-0.130657	0.00477857	-8.96324	2.12396e-18	1.26067e-17	30.5281
KEGG_PANCREATIC_CANCER	-0.111833	-0.000251376	-8.93749	2.6266e-18	1.5103e-17	30.3184
KEGG_SNARE_INTERACTIONS_IN_VESICULAR_TRANSPORT	-0.11632	-0.00438735	-8.41334	1.77958e-16	9.63065e-16	26.1594
KEGG_ACUTE_MYELOID_LEUKEMIA	-0.116111	0.000541604	-7.99073	4.57897e-15	2.34036e-14	22.9602
KEGG_LYSOSOME	-0.126789	-0.00107285	-7.71705	3.48424e-14	1.7327e-13	20.9636
KEGG_CHRONIC_MYELOID_LEUKEMIA	-0.101374	-0.00135056	-7.56473	1.05086e-13	4.95789e-13	19.8784
KEGG_UBIQUITIN_MEDIATED_PROTEOLYSIS	-0.10361	-0.00970808	-7.51721	1.47742e-13	6.79611e-13	19.5436
KEGG_CELL_CYCLE	-0.139687	-0.00734727	-7.47444	2.00428e-13	8.99482e-13	19.244
KEGG_BASAL_CELL_CARCINOMA	0.109747	0.00576239	7.38409	3.79972e-13	1.66464e-12	18.6158
KEGG_RNA_DEGRADATION	-0.140472	-0.0154568	-7.14807	1.95849e-12	8.00805e-12	17.0064
KEGG_TASTE_TRANSDUCTION	0.104215	-0.00117823	7.08765	2.95853e-12	1.18341e-11	16.6019
KEGG_TAURINE_AND_HYPOTAURINE_METABOLISM	0.129625	0.018577	6.94906	7.53651e-12	2.95046e-11	15.6853
KEGG_NUCLEOTIDE_EXCISION_REPAIR	-0.137204	-0.0113829	-6.87536	1.23124e-11	4.71974e-11	15.2045
KEGG_DNA_REPLICATION	-0.185114	-0.000527095	-6.8014	2.00605e-11	7.53292e-11	14.7264
KEGG_MISMATCH_REPAIR	-0.162434	-0.00890382	-6.5688	9.04056e-11	3.19897e-10	13.2535
KEGG_DRUG_METABOLISM_CYTOCHROME_P450	0.102777	0.01554	5.16331	3.05219e-07	8.0229e-07	5.35262
KEGG_HOMOLOGOUS_RECOMBINATION	-0.118567	-0.00731797	-5.15668	3.15868e-07	8.18587e-07	5.31951
KEGG_MATURITY_ONSET_DIABETES_OF_THE_YOUNG	0.103396	0.0143711	5.02944	6.05397e-07	1.50531e-06	4.69193
KEGG_METABOLISM_OF_XENOBIOTICS_BY_CYTOCHROME_P450	0.10162	0.0118203	4.95661	8.72966e-07	2.08605e-06	4.33931
KEGG_GLYOXYLATE_AND_DICARBOXYLATE_METABOLISM	-0.115573	-0.0101344	-4.8997	1.15822e-06	2.727e-06	4.06715
KEGG_BASE_EXCISION_REPAIR	-0.101858	-0.00483052	-4.69894	3.06962e-06	6.97297e-06	3.13072
KEGG_ONE_CARBON_POOL_BY_FOLATE	-0.104796	-0.00377576	-4.62911	4.27254e-06	9.58425e-06	2.81372
KEGG_AMINOACYL_TRNA_BIOSYNTHESIS	-0.101727	-0.0138745	-3.95434	8.34278e-05	0.00015664	-0.0160494
