# Supplementary material for: m7G-Related DNA Damage Repair Genes are Potential Biomarkers for Predicting Prognosis and Immunotherapy Effectiveness in Colon Cancer Patients
Source: Front Genet. 2022 Jun 9;13:918159. doi: 10.3389/fgene.2022.918159 (PMC9218807; doi:10.3389/fgene.2022.918159)
Supplement: Supplementary file 2 [file Table3.xlsx]

## Sheet: Sheet1
id	HR	HR.95L	HR.95H	pvalue
DDX11	1.92368	1.18509	3.12257	0.00811945
SART3	2.36578	1.07006	5.23047	0.0333996
PXDC1	1.68944	1.11412	2.56187	0.0135612
SNAPC4	2.5519	1.39028	4.68411	0.00250016
PPRC1	1.92085	1.12594	3.27698	0.0166115
SFSWAP	3.02947	1.35741	6.76116	0.00680977
WIPI1	0.655169	0.465012	0.923088	0.0156277
ZFYVE19	1.96544	1.13892	3.39178	0.0152153
SPRN	2.31852	1.20418	4.46408	0.0118757
MRPS5	2.28101	1.03897	5.00782	0.0398546
PARP10	1.93535	1.19335	3.13872	0.00744013
NEURL4	1.89651	1.03084	3.48913	0.0396266
TMEM86B	2.24312	1.26111	3.9898	0.00596769
LETMD1	1.78584	1.06341	2.99905	0.028349
TUBA1C	0.489147	0.275075	0.869814	0.014897
ADM5	2.03409	1.21988	3.39174	0.00649151
ZCWPW1	2.02162	1.21285	3.36971	0.00692938
FSCN2	2.62817	1.2256	5.63584	0.0130415
SLC4A2	1.76757	1.09982	2.84075	0.0186226
SLC19A1	1.91185	1.00497	3.6371	0.0482604
ORC1	0.670486	0.474605	0.947212	0.0233537
KRI1	2.1013	1.15682	3.81692	0.0147566
ZNF692	1.68706	1.08911	2.6133	0.0191683
MICALL2	1.61076	1.02307	2.53604	0.0395482
TRAP1	0.571185	0.330216	0.987996	0.0451601
ZFYVE27	1.9257	1.0684	3.47091	0.0292523
FKBP4	1.69511	1.10841	2.59237	0.0148989
POLG	2.31653	1.24013	4.32719	0.00841271
KLHDC4	2.25258	1.10513	4.59141	0.0254108
SURF6	1.91897	1.17383	3.1371	0.00934729
TRIM41	2.08549	1.08515	4.00797	0.0274439
FAM207A	1.71737	1.01658	2.90126	0.0432361
PBX4	1.92127	1.23183	2.99658	0.00398471
ATP2A1	4.19415	2.13228	8.24979	3.27107e-05
PIDD1	2.02339	1.16695	3.50837	0.0120803
EFHD1	1.61493	1.11119	2.34703	0.0119814
SDR39U1	2.03173	1.13554	3.63521	0.0169314
POLR3A	2.58965	1.11763	6.00048	0.0264634
KIAA0895L	1.74143	1.08007	2.80776	0.0228462
ACOX1	0.451978	0.261383	0.78155	0.00448209
AGAP9	2.50697	1.4222	4.41915	0.0014844
HSPA1L	3.43385	1.41892	8.31008	0.00622052
AARS2	1.80054	1.02282	3.1696	0.0415336
ING5	2.55136	1.23605	5.26634	0.011306
BRD9	2.55498	1.3357	4.88728	0.00458758
CCDC78	2.00236	1.359	2.9503	0.000446104
VWA5A	0.730159	0.54514	0.977973	0.034914
D2HGDH	1.6491	1.08273	2.51175	0.0197952
TAF1C	2.46142	1.41211	4.29045	0.00148719
DNAJC17	1.81312	1.06439	3.08856	0.0285556
ZMYND19	1.66128	1.03686	2.66173	0.034817
CDAN1	2.29442	1.15541	4.55627	0.0176605
KIFC2	1.48006	1.07966	2.02895	0.0148436
NDOR1	2.2748	1.2653	4.08971	0.0060286
TRAF2	2.47999	1.34319	4.57893	0.00369607
CCDC115	2.00544	1.16685	3.44671	0.0117879
MAN2C1	2.18256	1.23946	3.84324	0.00685947
S1PR3	1.69502	1.17654	2.44198	0.00461539
CROCC	1.94587	1.04465	3.62457	0.0359399
PELP1	1.7135	1.08329	2.71035	0.021339
ZNF592	2.38994	1.19965	4.76124	0.013227
ASMTL-AS1	1.5464	1.04959	2.27837	0.0274703
ZNF142	2.81545	1.36989	5.78643	0.00485889
FAM193B	1.7725	1.0413	3.01713	0.0349373
ANKRD6	1.67551	1.11641	2.51463	0.0127189
AGAP6	2.2053	1.31503	3.69827	0.00271597
CD24	0.763468	0.621775	0.93745	0.00997688
TNK2	2.32982	1.34525	4.03498	0.00254153
TNPO2	2.346	1.26996	4.33375	0.0064655
TCAIM	0.571317	0.341625	0.955443	0.0328683
RAD52	1.93015	1.0108	3.68568	0.0463161
PLEC	1.47267	1.05537	2.05496	0.0227858
PHRF1	2.13602	1.03721	4.39888	0.039485
RNF207	2.12231	1.36272	3.30529	0.000871157
AGAP4	1.63642	1.02589	2.6103	0.0387092
LENG8	1.43833	1.06624	1.94027	0.017316
PRICKLE1	1.55774	1.0159	2.38858	0.0421222
CDCA2	0.714087	0.518145	0.984127	0.0396155
NOP14	0.525012	0.30928	0.891225	0.0170101
CSAD	1.76535	1.07792	2.89119	0.0239418
GNG12	0.680432	0.468407	0.988431	0.043275
MAN2A2	1.95231	1.13286	3.36452	0.0159888
SRI	0.665582	0.463737	0.955281	0.0272364
HSH2D	1.91593	1.13817	3.22515	0.0144029
PRELP	1.27603	1.01999	1.59634	0.0329093
GAL3ST4	1.54684	1.02195	2.34132	0.0391465
BAHD1	3.03027	1.53663	5.97576	0.00137477
DENND4B	1.91763	1.12267	3.27551	0.0171458
ATP13A1	1.74704	1.00239	3.04489	0.0490248
GPRC5B	2.23996	1.40815	3.56314	0.000661183
RAMP2-AS1	2.98511	1.42864	6.23731	0.00362883
TNNT1	1.34394	1.10921	1.62834	0.00254231
EMC3	0.428116	0.201742	0.908504	0.0271106
FAM189B	1.98226	1.11052	3.5383	0.0206371
ZNF276	2.50204	1.29522	4.83333	0.00633392
IGFBP3	1.28131	1.01847	1.61198	0.034327
CCNB1	0.746151	0.565103	0.985203	0.038914
MAPK15	1.43981	1.05382	1.96718	0.0220676
SNX7	0.595433	0.397898	0.891033	0.0117039
C1orf35	2.00563	1.09742	3.66546	0.0236901
CLK3	3.51939	1.51213	8.19115	0.00350729
C1RL-AS1	1.9198	1.04075	3.5413	0.0368126
RRAGB	1.90429	1.21216	2.99163	0.00519333
CCDC77	1.6124	1.06978	2.43026	0.0224784
UBE2G2	2.99739	1.52907	5.87568	0.00139081
AGRN	1.67851	1.10695	2.54518	0.0147554
DHRS7	2.04895	1.1553	3.63388	0.0141369
TNFAIP8L3	1.56113	1.00686	2.42053	0.0465344
GDE1	0.456131	0.274909	0.756815	0.00237738
NOXA1	1.64191	1.15314	2.33784	0.00595441
PNP	0.653246	0.429727	0.993024	0.0462917
SLC35G2	2.23685	1.26994	3.93996	0.00531434
BST2	1.20775	1.03563	1.40848	0.0161157
STK25	2.34455	1.30939	4.19807	0.0041449
CDR2L	1.50851	1.10483	2.05969	0.00967109
LINC01278	1.67505	1.01675	2.75955	0.0428475
TCF7L1	2.02375	1.31331	3.11849	0.00139647
KAZALD1	1.7552	1.04542	2.94686	0.0333376
ALDH1A3	1.52915	1.05937	2.20727	0.0233345
ENO2	1.35181	1.10191	1.65838	0.00384544
QSOX2	2.31672	1.35111	3.97244	0.00225991
NGF	2.68342	1.51683	4.74722	0.000695431
MIER2	2.45356	1.12094	5.37046	0.0247292
SLC23A3	2.72779	1.29436	5.74869	0.00833194
RBP7	1.53157	1.17729	1.99245	0.00149332
FAM117A	1.68788	1.06884	2.66544	0.0247323
KCNJ8	1.46165	1.05861	2.01814	0.0211097
TSPAN14	3.03011	1.50871	6.0857	0.00183417
ACTR8	0.455156	0.211999	0.977205	0.0434753
CNOT3	2.03053	1.08693	3.79331	0.026325
HDAC10	1.97752	1.12212	3.48498	0.0183483
C16orf74	1.76063	1.26848	2.44371	0.000720389
VPS9D1	1.79152	1.0205	3.14506	0.0422913
ZNF552	0.487519	0.266251	0.892671	0.0199202
FASTK	1.94277	1.10208	3.42474	0.021675
ARMCX6	1.81103	1.05204	3.11756	0.0321097
STAC3	1.7678	1.01475	3.07969	0.0442551
MOSPD3	1.64951	1.03452	2.6301	0.0355061
ATG4B	2.18037	1.12741	4.21676	0.0205405
MAP2K7	2.35205	1.10151	5.02233	0.0271225
ARHGEF4	1.91048	1.08964	3.34968	0.0238459
VEGFC	1.42731	1.07255	1.8994	0.014673
MAP3K10	1.87979	1.03171	3.42503	0.0392134
RCCD1	2.31056	1.23103	4.33673	0.00913432
SORT1	0.623812	0.414269	0.939345	0.0238479
BRICD5	1.94373	1.13116	3.34004	0.0161221
UCHL1	1.45833	1.09302	1.94574	0.0103314
FBLN7	2.462	1.26634	4.78658	0.00790519
EML2	1.95491	1.10652	3.45378	0.0209683
EXOC3L4	2.01488	1.24548	3.25958	0.00431195
INTS1	1.67873	1.02223	2.75685	0.0406744
NFATC2IP	1.90681	1.09544	3.31916	0.0224719
PGF	1.50159	1.00801	2.23686	0.0455886
FBXL5	0.590631	0.378311	0.92211	0.0205178
PADI1	1.59154	1.0828	2.3393	0.0180411
TRIM6	1.67426	1.10884	2.528	0.0142316
YPEL3	1.41542	1.00285	1.99773	0.0481368
DTNA	1.90679	1.02618	3.5431	0.0411803
PBXIP1	1.51496	1.01224	2.26736	0.0434792
SOX13	1.96899	1.24142	3.12298	0.00399117
COPS7A	1.93478	1.00035	3.74204	0.0498772
PRR7-AS1	2.32402	1.10084	4.90631	0.0269688
AGAP3	2.7984	1.49937	5.22287	0.00122842
ULK3	1.7691	1.02712	3.04707	0.0397427
SPATA6	0.544019	0.31014	0.954268	0.0337348
HEYL	2.29082	1.51747	3.4583	7.99433e-05
ENPEP	1.43537	1.06156	1.94081	0.0188696
CHKB	1.73214	1.02694	2.9216	0.0394341
RPS6KA1	0.661629	0.461758	0.948015	0.0243929
SAFB2	2.16932	1.06315	4.42643	0.0333168
ATP1B2	2.44482	1.07307	5.57017	0.0333524
ENO3	3.24376	1.72784	6.08967	0.000250565
PPP1R26	2.05743	1.19913	3.53008	0.0088122
SART1	2.20362	1.14122	4.25504	0.0186011
HIST1H2AC	1.34082	1.05885	1.69787	0.0149061
RBM17	3.83835	1.70041	8.66435	0.00120403
CTDSP1	3.14045	1.44501	6.82515	0.00385945
NFKBIL1	1.91151	1.07832	3.38847	0.026546
KCP	2.75914	1.32163	5.76022	0.00688159
LRRN2	2.26229	1.25674	4.07241	0.00649158
SH3D19	0.672517	0.466079	0.970392	0.033954
CLK2	2.08868	1.25317	3.48127	0.00471662
VARS2	1.83867	1.09375	3.09093	0.0215566
B3GNT4	2.18308	1.16249	4.09969	0.0151721
TLX1	1.57662	1.04502	2.37866	0.0300196
FUCA1	0.617648	0.386883	0.986057	0.0435088
SUSD5	2.20061	1.13888	4.25216	0.0189291
AARS	2.09119	1.23596	3.5382	0.00596806
CHSY3	1.52642	1.0584	2.20138	0.0235864
PTOV1	1.68659	1.02756	2.76831	0.038689
CCDC9	2.44072	1.21861	4.88844	0.0118072
WDR78	0.39455	0.18578	0.837923	0.0155156
ANKZF1	2.35665	1.30955	4.24102	0.00424239
ANAPC2	1.73323	1.03187	2.91129	0.0376599
SKIV2L	1.93159	1.03561	3.60275	0.0384542
HMGN2	0.585764	0.357588	0.959539	0.0336711
CD36	1.48927	1.10839	2.00103	0.00822291
ANKRD13D	2.26411	1.18113	4.34009	0.0138402
ATN1	2.81851	1.44954	5.48036	0.00225661
TIGD7	2.05387	1.10422	3.82023	0.0230217
TAOK2	3.52884	1.62964	7.64135	0.00137977
VRTN	1.75333	1.02991	2.98488	0.0385898
C2CD2L	3.09504	1.38977	6.89267	0.0056805
HDAC7	2.81202	1.41792	5.5768	0.0030812
FLT1	1.81309	1.16805	2.81433	0.00799226
CRY2	2.59521	1.43829	4.68273	0.00154057
LINC01089	1.80431	1.00898	3.22656	0.0465794
HEXB	0.562529	0.328138	0.964345	0.0364403
SRPX	1.23502	1.02513	1.48787	0.0263417
DHX16	1.96212	1.027	3.74869	0.0412876
KPNA2	0.610437	0.401692	0.927659	0.0207971
C3orf18	1.94085	1.07211	3.51355	0.0285321
ANKS3	1.98784	1.04429	3.78391	0.036446
CRMP1	1.75751	1.04423	2.95802	0.0337634
ZMAT1	1.62158	1.05259	2.49815	0.0283491
TMEM198B	2.90044	1.66072	5.06561	0.000181904
VPS18	1.80168	1.00578	3.22741	0.0477791
PALMD	1.76844	1.08029	2.89497	0.0233867
CTC1	2.22021	1.06344	4.63528	0.0336927
KRT16	1.23542	1.00448	1.51945	0.0452476
SUPT5H	2.50593	1.26936	4.94712	0.00811402
SP4	1.89817	1.06027	3.39823	0.0310105
HIRIP3	2.0225	1.11534	3.66751	0.020372
MAPK11	2.10718	1.28844	3.44619	0.00298056
PLEKHH3	2.14352	1.15527	3.97715	0.015622
HIGD1B	1.83343	1.01876	3.29957	0.0431807
PRSS35	2.37279	1.22121	4.61028	0.0107831
LTB4R2	1.54312	1.00273	2.37475	0.0485708
LHX6	2.23956	1.25868	3.98482	0.00609714
NOS2	0.786125	0.650123	0.950579	0.013031
EIF2B5	2.35515	1.05976	5.23396	0.0355165
FOXS1	1.85194	1.17194	2.92649	0.00830101
PCDHB5	2.53398	1.52157	4.22002	0.000353059
HIST2H2BE	1.48104	1.17924	1.86008	0.000730068
C19orf66	1.66458	1.00725	2.75086	0.0467944
NEBL	0.714959	0.514109	0.994275	0.0461425
NFKB2	1.77388	1.08828	2.89139	0.0214859
SEMA6C	2.21938	1.24612	3.9528	0.00678703
KREMEN2	1.90877	1.25121	2.91191	0.00270011
ZNF777	2.94176	1.34535	6.43248	0.00686868
MID2	2.2203	1.41316	3.48845	0.000539878
APOD	1.15631	1.00116	1.33551	0.0481791
KCNE4	1.49784	1.09507	2.04876	0.0114623
EFNB3	2.6799	1.32983	5.40057	0.00582857
BTNL9	1.49409	1.03161	2.16391	0.0336155
SEC31B	1.88196	1.15166	3.07536	0.0116189
KCTD13	1.75129	1.08966	2.81465	0.0206319
COX18	0.504707	0.259223	0.982664	0.0442826
GALE	0.615444	0.406112	0.932678	0.0221053
LRRC59	0.404045	0.20171	0.80934	0.0105646
ZNF2	2.1807	1.0063	4.72566	0.0481681
RIPK4	1.91644	1.16658	3.14827	0.0102186
LIME1	1.51827	1.05986	2.17496	0.0227877
FBXL2	1.45433	1.00318	2.10836	0.0480724
CYHR1	1.76044	1.03832	2.98479	0.0357687
CXCL14	0.863809	0.764562	0.975939	0.0187194
PNN	1.68544	1.05615	2.68969	0.0285944
LAMP5	1.65644	1.24076	2.21137	0.000618763
LINC01410	2.87685	1.52993	5.40957	0.00103895
DNASE1L2	1.88402	1.13665	3.12278	0.0140187
MORC2	3.3201	1.67945	6.56352	0.000558556
GIGYF1	2.05689	1.23233	3.43317	0.00579372
F2RL2	0.61278	0.434924	0.863367	0.00511232
ABCA7	1.61081	1.0626	2.44186	0.024703
NIFK-AS1	3.21429	1.58618	6.51355	0.00119451
DUSP22	1.74908	1.06352	2.87656	0.0276235
PRRT2	2.01355	1.1467	3.5357	0.0148306
ASB6	5.03896	2.30386	11.0211	5.11972e-05
ADCY5	1.85954	1.04467	3.31001	0.0349873
AFAP1L1	1.73808	1.07269	2.81622	0.0247723
N4BP3	2.37533	1.30332	4.3291	0.00472777
DPH7	2.50352	1.34709	4.65273	0.00370536
KDM4B	2.33753	1.07455	5.08496	0.03225
CYTH2	1.84591	1.03156	3.30313	0.0389574
DYNC1I1	1.7633	1.05449	2.94857	0.0306018
CLDN11	1.82514	1.08806	3.06151	0.0226218
HIST1H2BD	1.38215	1.06905	1.78696	0.0135329
DHX58	1.74746	1.11715	2.73342	0.0144745
PHGDH	1.26756	1.0494	1.53106	0.0138785
CLYBL	0.569937	0.336701	0.964738	0.0362916
UTS2	1.54463	1.12654	2.11789	0.00693761
CAV2	1.46455	1.08596	1.97513	0.0124069
FAM131A	2.48905	1.09556	5.65497	0.0294098
TERF2IP	2.23135	1.17064	4.25315	0.0147409
BRD2	1.89856	1.13416	3.17817	0.0147333
ABCF3	2.36846	1.0627	5.27862	0.0349719
ABHD8	1.82735	1.03997	3.21086	0.036061
REXO4	2.20162	1.16562	4.15839	0.0150034
IGF1	1.4779	1.05604	2.06828	0.0227297
GBAP1	1.79231	1.06044	3.02927	0.029322
MAFK	1.802	1.11567	2.91056	0.0160667
RASGRP3	1.86765	1.04495	3.33805	0.0349985
XPO7	0.569648	0.343923	0.943521	0.0288318
TMEM98	0.694079	0.511431	0.941956	0.0190908
TMEM39A	2.12897	1.00905	4.49188	0.0472999
KCNQ4	1.60636	1.06516	2.42254	0.0237517
SRD5A1	1.47062	1.00982	2.1417	0.044333
MAPK12	2.47274	1.56269	3.91276	0.000110412
LPAR2	1.72109	1.03187	2.87068	0.0375124
COPS4	0.491155	0.254311	0.948577	0.0342456
INO80E	1.69035	1.01543	2.81386	0.0435012
ULK1	2.26314	1.31341	3.89964	0.00326142
YBX3	2.08315	1.0364	4.18708	0.0393651
ARMC5	2.02842	1.177	3.49575	0.0108714
USP53	0.62109	0.427946	0.901405	0.0122051
SLC6A1	2.44862	1.52313	3.93645	0.000218132
ATXN2L	2.54415	1.39425	4.64244	0.00234203
ASAH1	0.5559	0.355498	0.869274	0.0100487
DNAH1	2.55236	1.33306	4.88692	0.00469278
LAG3	1.42404	1.0158	1.99634	0.0402764
FRMD4A	1.92931	1.03715	3.58891	0.0379728
IRF7	1.46252	1.11989	1.90997	0.00524841
BAG3	1.47	1.01991	2.11869	0.0388573
LMAN2L	2.73418	1.46319	5.10921	0.00161523
FES	1.74334	1.12843	2.69334	0.0122661
CRYBB3	2.48375	1.30396	4.73097	0.00565308
CYP1B1	1.23481	1.01814	1.49759	0.0321452
TMEM165	0.489402	0.266793	0.897755	0.020977
NXF1	2.05661	1.02043	4.14495	0.0437452
RIMKLB	2.26357	1.40671	3.64234	0.00076255
FENDRR	0.605415	0.382426	0.958426	0.0322631
MPC2	0.642579	0.451622	0.914278	0.0139687
TAZ	1.77191	1.0178	3.08474	0.0431414
ZNF408	1.96805	1.02948	3.76231	0.040576
SH2B1	1.85883	1.03304	3.34473	0.0386017
CENPBD1	1.9192	1.17186	3.14313	0.00959571
RPARP-AS1	2.1358	1.2921	3.53041	0.00308263
CCS	2.13494	1.18789	3.837	0.0112255
SYT8	1.76471	1.12654	2.76437	0.0131276
UAP1L1	1.43443	1.01245	2.03228	0.0423978
JAG2	1.41298	1.03371	1.93141	0.0301684
FABP4	1.26009	1.07566	1.47615	0.00419301
ELFN1-AS1	1.41194	1.09862	1.8146	0.00704483
PLAC1	1.72118	1.19008	2.48931	0.003923
SUCLG2	0.687623	0.506732	0.933088	0.0161889
ZNF37BP	1.77449	1.11388	2.82687	0.015782
NISCH	2.17771	1.14148	4.15461	0.0182027
ZNF362	1.97108	1.12328	3.45878	0.0180229
CDK5RAP2	2.53438	1.25088	5.13485	0.00984234
WTIP	1.96607	1.0788	3.58306	0.0272677
GRIPAP1	2.2739	1.24681	4.14705	0.00737392
RIN2	1.69325	1.13145	2.53402	0.0104563
CCL28	0.784114	0.637172	0.964942	0.0216172
ISM1	1.42267	1.03182	1.96159	0.0314691
PCAT6	1.9046	1.28202	2.82953	0.00142226
B3GAT3	1.78059	1.02879	3.08175	0.0392655
PAQR6	1.85777	1.23553	2.79337	0.00291742
KCNJ11	1.83805	1.11157	3.03932	0.0176836
XAB2	1.6069	1.01837	2.53556	0.0415305
MTM1	0.651622	0.439557	0.965999	0.0329924
ZEB1-AS1	2.40499	1.65787	3.48879	3.77524e-06
SOWAHA	0.803071	0.652628	0.988193	0.0382483
ZDHHC1	1.92687	1.11785	3.32142	0.0182266
SPTBN5	1.56212	1.01619	2.40134	0.0420375
SMARCD3	2.20862	1.19871	4.06938	0.0110458
ZNF282	2.6895	1.38924	5.20674	0.00333142
RFX1	2.10463	1.10535	4.00729	0.0235241
RAB3IL1	1.74952	1.17015	2.61576	0.00641753
HSF4	2.02394	1.36904	2.99214	0.000408205
PPM1M	1.61536	1.02675	2.5414	0.0380659
CAPRIN2	1.88259	1.26013	2.81254	0.0020094
TGFB2	1.90007	1.19107	3.03113	0.00706597
SAMD4B	2.12786	1.08249	4.18275	0.0285374
VAMP1	2.39266	1.401	4.08623	0.00139959
PRKD2	1.82399	1.02467	3.24685	0.0410743
COX4I2	2.03656	1.20415	3.44439	0.00798103
MADD	2.35717	1.12258	4.94953	0.0234838
NOL3	2.56393	1.5933	4.12584	0.000104864
CEACAM5	0.724009	0.572303	0.915929	0.00710346
TBC1D8	1.78767	1.14996	2.77902	0.00986008
FLT4	2.06898	1.15282	3.71323	0.0148286
TRIP10	2.20913	1.28195	3.80692	0.00431072
LZTS1	2.01806	1.20149	3.38962	0.0079608
TMEM88	2.00184	1.30506	3.07063	0.0014742
C5orf46	1.38967	1.13465	1.70201	0.00146675
IMPA2	0.684296	0.483579	0.968323	0.0322185
ARRDC1	1.7666	1.07695	2.89788	0.0242257
ESM1	1.38345	1.01829	1.87956	0.037907
MPC1	0.538492	0.32037	0.905118	0.0194797
ZNF792	0.550888	0.319569	0.949648	0.03188
CSNK1E	1.82709	1.02594	3.25385	0.0406627
ATF5	1.6281	1.01193	2.61946	0.0445558
GPX3	1.26755	1.06043	1.51513	0.00919916
GPRASP1	1.52114	1.13388	2.04065	0.00513992
AKR1E2	1.71811	1.05899	2.78748	0.028372
TERT	1.8777	1.11395	3.16512	0.0180287
C19orf54	1.67839	1.00568	2.80106	0.0475178
CILP2	1.86582	1.28436	2.71052	0.0010626
COMP	1.14542	1.00609	1.30405	0.0402022
KLK12	0.765835	0.599868	0.977721	0.0322939
IL15RA	1.6384	1.0318	2.60163	0.0363805
RABGAP1	1.90532	1.09644	3.31093	0.0222232
NTRK2	1.44445	1.08252	1.92737	0.0124622
ABHD5	0.469538	0.250457	0.880256	0.0183872
ZNF428	2.17699	1.21426	3.903	0.00900859
CAMTA2	1.70366	1.02536	2.83066	0.0397199
USP38	0.607544	0.388025	0.951253	0.0293741
IGSF9	1.45061	1.03212	2.03879	0.0321919
PLA2G15	2.02837	1.19414	3.4454	0.00888812
PACS1	2.11298	1.15632	3.8611	0.0150084
PLCB1	1.51517	1.05147	2.18337	0.0257988
SLC4A11	1.28412	1.0007	1.64782	0.04936
LMNTD2	2.57861	1.49381	4.45119	0.000671846
FBXL8	1.78735	1.10298	2.89636	0.0183765
TPP1	1.59884	1.01045	2.52983	0.0450294
CCNA2	0.73326	0.545841	0.985032	0.0393886
PARP6	1.59765	1.08489	2.35278	0.017667
ZNF736	1.70985	1.10775	2.6392	0.0154338
TRPM5	2.26305	1.48369	3.4518	0.000149706
PDSS2	0.500163	0.30244	0.82715	0.0069479
HOXC6	1.22741	1.099	1.37082	0.000278689
CNNM3	1.92548	1.11311	3.33071	0.019118
RAB6B	2.1629	1.22657	3.81402	0.0076851
TMEM150A	1.82004	1.03602	3.19741	0.037248
LRCH4	2.72485	1.55021	4.78955	0.000495176
ITLN1	0.88924	0.81546	0.969696	0.0079006
SLC13A2	0.742577	0.566987	0.972545	0.0306022
HOXC4	1.82419	1.26776	2.62484	0.00120443
ANO1	1.33577	1.0917	1.6344	0.00491976
NGFR	1.60072	1.07443	2.38481	0.0207276
ZBTB48	2.13361	1.18088	3.85501	0.0120456
HOXC11	1.63215	1.20923	2.20298	0.00136691
MPRIP	2.35334	1.24791	4.43798	0.00818744
NUAK1	1.34151	1.03343	1.74142	0.0273137
CHST1	1.88054	1.14463	3.08957	0.0126581
PCDHB2	1.67331	1.24926	2.24131	0.000555497
HIGD1A	0.698903	0.504412	0.968387	0.0313167
RBM6	1.45679	1.0357	2.0491	0.0306576
PLXNA3	1.98006	1.21982	3.2141	0.00571097
SNAPC3	1.88518	1.12884	3.14829	0.0153873
MRPL37	0.59596	0.374445	0.94852	0.0290456
COQ10A	2.29241	1.26761	4.14572	0.00606159
MAP3K14	1.70573	1.02064	2.85067	0.0415557
TGFB3	1.42592	1.03134	1.97148	0.0318223
NRP1	1.41325	1.00275	1.9918	0.0481934
CENPT	2.00729	1.08508	3.71327	0.0264093
OXTR	1.67634	1.1498	2.44401	0.00723989
HOXB4	1.50924	1.03687	2.19682	0.0316349
ZMIZ2	1.85683	1.13596	3.03515	0.0135703
CTNNB1	0.644671	0.441829	0.940637	0.0227603
CCDC130	1.93219	1.08169	3.45141	0.0260647
TULP3	1.69319	1.08389	2.64503	0.0206732
LZTS2	2.53137	1.43274	4.47241	0.00138271
SRMS	1.44659	1.04683	1.99901	0.025266
AKAP5	0.537554	0.291365	0.991761	0.0469844
ADH5	0.537831	0.326901	0.884862	0.0146265
ZNF316	2.03463	1.16843	3.54298	0.0120729
GSR	0.554662	0.4012	0.766825	0.000361743
UGT2A3	0.837541	0.717934	0.977074	0.0241355
PTPN6	2.76199	1.54525	4.93681	0.000606636
SFRP2	1.13261	1.02734	1.24867	0.0123565
GABBR1	1.76112	1.22985	2.52189	0.00200629
CILP	1.24657	1.02717	1.51283	0.025656
TINAG	0.786038	0.619021	0.998118	0.0482204
SULT1B1	0.803817	0.664812	0.971888	0.0241764
HLX	1.53712	1.04522	2.2605	0.028908
SURF2	1.6611	1.04106	2.65043	0.0332759
CYR61	1.2036	1.00567	1.44049	0.0432085
RPRM	1.99263	1.14213	3.47646	0.0151832
ABCA17P	1.38145	1.07957	1.76774	0.0102131
FAM24B	1.62624	1.12161	2.35791	0.0103048
FOXD1	1.27455	1.06945	1.51898	0.00672599
PAX6	1.66757	1.04309	2.66592	0.0326629
CCRL2	0.577693	0.411021	0.811951	0.00158088
AP3M2	1.92395	1.17586	3.14799	0.00919258
ABCB6	1.70291	1.02437	2.83091	0.0400919
ARHGEF1	1.71308	1.06543	2.75443	0.0263152
EPHB2	0.717713	0.543715	0.947394	0.0192089
EHD1	1.86186	1.11036	3.12198	0.0184269
GPC1	1.59113	1.14987	2.20173	0.00506834
LTB4R	1.78839	1.21183	2.63927	0.00341628
PCDHB11	1.65922	1.0849	2.53759	0.0194975
ESCO2	0.566285	0.336646	0.952569	0.0321055
PAXIP1-AS1	1.41413	1.00629	1.98726	0.0459221
AASS	1.68484	1.02831	2.76055	0.0383788
UCN	2.25412	1.42011	3.57791	0.000565078
CCDC8	1.62929	1.07207	2.47612	0.0222634
RNF157	0.684932	0.515344	0.910325	0.00912703
CA4	0.841	0.719421	0.983124	0.0297349
RBCK1	1.55116	1.05668	2.27705	0.0249977
ETV5	1.40558	1.00774	1.96049	0.044924
KCTD1	2.11787	1.34511	3.33456	0.00119493
USP20	2.35456	1.28983	4.29821	0.00529014
PSMA5	0.548075	0.345592	0.869193	0.0105947
POLM	1.81446	1.16245	2.83217	0.00872672
C7orf43	2.06996	1.14101	3.75522	0.0166632
PPP1R13L	1.47963	1.03507	2.11513	0.0316335
ACAA2	0.679111	0.466503	0.988616	0.0434122
DUXAP10	1.70686	1.217	2.39389	0.00194915
ZNF618	1.42277	1.03379	1.95812	0.0304725
LRRC56	1.67593	1.02812	2.73194	0.0383417
DPP7	2.12535	1.39897	3.22887	0.000410147
ARV1	0.60215	0.377382	0.96079	0.0333577
HOTAIR	1.54454	1.18349	2.01573	0.00137376
FAM126A	1.68678	1.09061	2.60885	0.0187837
WT1	1.35236	1.0374	1.76295	0.0256566
SOX12	1.65461	1.10108	2.48642	0.0153785
HYAL1	0.789195	0.642412	0.969516	0.0241447
TMCO6	1.6778	1.00065	2.81319	0.049712
CDC25C	0.545499	0.331008	0.898978	0.0174166
CLCA1	0.906058	0.838148	0.97947	0.0130715
SALL1	0.462686	0.264874	0.808227	0.00676711
ALPP	1.6273	1.11776	2.36911	0.0110561
DNASE1L3	0.658579	0.448137	0.967844	0.0334731
GRP	1.29002	1.05103	1.58336	0.0148475
LAMB3	1.35327	1.00579	1.82079	0.0457099
CLDN23	0.597489	0.436505	0.817843	0.00130271
RUSC2	1.66417	1.03287	2.68135	0.0363628
UPF3B	1.60294	1.02935	2.49616	0.0368016
ARHGEF17	1.66018	1.09985	2.506	0.0158232
LRRC8A	1.66509	1.10741	2.50361	0.0142754
MEGF6	1.51919	1.14341	2.01848	0.00392314
MEPCE	1.80021	1.0436	3.10537	0.0345702
ZNF767P	2.12288	1.39079	3.24032	0.000485244
NPDC1	1.41857	1.07328	1.87494	0.0140152
PARM1	0.798894	0.665401	0.959168	0.0160904
HEY2	1.74721	1.21373	2.51515	0.00268173
TDRD7	0.51852	0.294057	0.914324	0.0232397
RNF208	1.57621	1.10471	2.24896	0.0121051
INPP5E	2.0987	1.25817	3.50075	0.00451592
DDIT3	1.43089	1.0512	1.94773	0.0227645
STK31	1.41676	1.12902	1.77783	0.00263281
THOC7	0.607516	0.382048	0.966046	0.0352101
SLC39A8	0.650398	0.484616	0.872892	0.00416307
ADIPOQ	1.29026	1.06065	1.56958	0.0108057
CD177	0.791164	0.647272	0.967043	0.0221855
SPESP1	1.35866	1.03631	1.78128	0.026552
PLXND1	1.45348	1.02234	2.06643	0.0372487
CHPF	1.42358	1.0031	2.02032	0.0480095
HOMER3	1.74694	1.22392	2.49347	0.00211917
MIR210HG	1.77673	1.28653	2.45371	0.000483755
CHD3	1.95439	1.25937	3.03299	0.00280395
TRIM56	1.72739	1.10651	2.69668	0.0161587
UBXN8	0.669568	0.476634	0.9406	0.0207176
TBKBP1	1.64313	1.00093	2.69738	0.0495734
SLC35D1	0.623239	0.42839	0.906715	0.0134386
RRN3P2	1.92663	1.21229	3.06189	0.00552935
HOXD13	1.40357	1.13841	1.73049	0.00150684
DEF6	2.05992	1.23816	3.42705	0.00539392
VAT1	1.5056	1.08076	2.09742	0.0155576
CHST14	1.85501	1.16031	2.96564	0.00984962
CD72	1.81373	1.19406	2.75497	0.00524547
OLFM2	1.90442	1.34451	2.69751	0.000287288
FUT11	1.5911	1.01694	2.48941	0.0420005
