# Supplementary material for: m7G-Related DNA Damage Repair Genes are Potential Biomarkers for Predicting Prognosis and Immunotherapy Effectiveness in Colon Cancer Patients
Source: Front Genet. 2022 Jun 9;13:918159. doi: 10.3389/fgene.2022.918159 (PMC9218807; doi:10.3389/fgene.2022.918159)
Supplement: Supplementary file 5 [file Table1.xlsx]

## Sheet: Sheet1
ID	Cluster
TCGA-3L-AA1B	C2
TCGA-4N-A93T	C2
TCGA-4T-AA8H	C1
TCGA-5M-AAT4	C2
TCGA-5M-AAT6	C2
TCGA-5M-AATE	C2
TCGA-A6-2671	C2
TCGA-A6-2672	C2
TCGA-A6-2674	C2
TCGA-A6-2675	C2
TCGA-A6-2676	C2
TCGA-A6-2677	C2
TCGA-A6-2678	C2
TCGA-A6-2679	C2
TCGA-A6-2680	C2
TCGA-A6-2681	C2
TCGA-A6-2682	C2
TCGA-A6-2683	C2
TCGA-A6-2684	C2
TCGA-A6-2685	C2
TCGA-A6-2686	C2
TCGA-A6-3807	C2
TCGA-A6-3808	C2
TCGA-A6-3809	C2
TCGA-A6-3810	C2
TCGA-A6-4105	C1
TCGA-A6-4107	C2
TCGA-A6-5656	C2
TCGA-A6-5657	C2
TCGA-A6-5659	C2
TCGA-A6-5660	C2
TCGA-A6-5661	C2
TCGA-A6-5662	C2
TCGA-A6-5664	C2
TCGA-A6-5665	C2
TCGA-A6-5666	C2
TCGA-A6-5667	C2
TCGA-A6-6137	C2
TCGA-A6-6138	C2
TCGA-A6-6140	C2
TCGA-A6-6141	C2
TCGA-A6-6142	C2
TCGA-A6-6648	C2
TCGA-A6-6649	C1
TCGA-A6-6650	C2
TCGA-A6-6651	C2
TCGA-A6-6652	C2
TCGA-A6-6653	C2
TCGA-A6-6654	C2
TCGA-A6-6780	C2
TCGA-A6-6781	C2
TCGA-A6-6782	C2
TCGA-A6-A565	C2
TCGA-A6-A566	C2
TCGA-A6-A567	C2
TCGA-A6-A56B	C2
TCGA-A6-A5ZU	C2
TCGA-AA-3489	C2
TCGA-AA-3494	C2
TCGA-AA-3495	C2
TCGA-AA-3496	C2
TCGA-AA-3502	C2
TCGA-AA-3506	C2
TCGA-AA-3509	C2
TCGA-AA-3510	C2
TCGA-AA-3511	C2
TCGA-AA-3514	C2
TCGA-AA-3516	C2
TCGA-AA-3517	C1
TCGA-AA-3518	C2
TCGA-AA-3519	C2
TCGA-AA-3520	C2
TCGA-AA-3522	C2
TCGA-AA-3524	C2
TCGA-AA-3526	C2
TCGA-AA-3530	C2
TCGA-AA-3531	C2
TCGA-AA-3532	C2
TCGA-AA-3534	C2
TCGA-AA-3538	C2
TCGA-AA-3542	C2
TCGA-AA-3543	C1
TCGA-AA-3544	C2
TCGA-AA-3548	C2
TCGA-AA-3549	C2
TCGA-AA-3552	C2
TCGA-AA-3553	C2
TCGA-AA-3554	C2
TCGA-AA-3555	C2
TCGA-AA-3556	C2
TCGA-AA-3560	C2
TCGA-AA-3561	C2
TCGA-AA-3562	C2
TCGA-AA-3655	C1
TCGA-AA-3660	C2
TCGA-AA-3662	C1
TCGA-AA-3663	C1
TCGA-AA-3664	C1
TCGA-AA-3666	C2
TCGA-AA-3667	C2
TCGA-AA-3673	C2
TCGA-AA-3675	C2
TCGA-AA-3678	C2
TCGA-AA-3679	C2
TCGA-AA-3680	C2
TCGA-AA-3681	C1
TCGA-AA-3685	C2
TCGA-AA-3688	C2
TCGA-AA-3692	C2
TCGA-AA-3696	C1
TCGA-AA-3697	C2
TCGA-AA-3710	C1
TCGA-AA-3713	C1
TCGA-AA-3715	C1
TCGA-AA-3811	C2
TCGA-AA-3812	C2
TCGA-AA-3815	C2
TCGA-AA-3818	C1
TCGA-AA-3819	C2
TCGA-AA-3821	C2
TCGA-AA-3831	C2
TCGA-AA-3833	C2
TCGA-AA-3837	C2
TCGA-AA-3841	C2
TCGA-AA-3842	C2
TCGA-AA-3844	C2
TCGA-AA-3846	C2
TCGA-AA-3848	C1
TCGA-AA-3851	C2
TCGA-AA-3854	C2
TCGA-AA-3855	C2
TCGA-AA-3856	C2
TCGA-AA-3858	C2
TCGA-AA-3860	C2
TCGA-AA-3861	C2
TCGA-AA-3862	C2
TCGA-AA-3864	C2
TCGA-AA-3866	C2
TCGA-AA-3867	C2
TCGA-AA-3869	C2
TCGA-AA-3870	C2
TCGA-AA-3875	C2
TCGA-AA-3877	C2
TCGA-AA-3930	C2
TCGA-AA-3939	C2
TCGA-AA-3941	C2
TCGA-AA-3947	C2
TCGA-AA-3949	C2
TCGA-AA-3950	C2
TCGA-AA-3952	C2
TCGA-AA-3955	C2
TCGA-AA-3956	C2
TCGA-AA-3966	C1
TCGA-AA-3968	C2
TCGA-AA-3970	C2
TCGA-AA-3971	C2
TCGA-AA-3972	C2
TCGA-AA-3973	C2
TCGA-AA-3975	C2
TCGA-AA-3977	C2
TCGA-AA-3979	C1
TCGA-AA-3980	C2
TCGA-AA-3982	C2
TCGA-AA-3986	C2
TCGA-AA-3989	C2
TCGA-AA-3994	C2
TCGA-AA-A004	C2
TCGA-AA-A00A	C2
TCGA-AA-A00D	C2
TCGA-AA-A00E	C2
TCGA-AA-A00F	C2
TCGA-AA-A00J	C1
TCGA-AA-A00K	C1
TCGA-AA-A00L	C2
TCGA-AA-A00N	C2
TCGA-AA-A00O	C2
TCGA-AA-A00Q	C2
TCGA-AA-A00R	C1
TCGA-AA-A00U	C1
TCGA-AA-A00W	C2
TCGA-AA-A00Z	C2
TCGA-AA-A010	C2
TCGA-AA-A017	C2
TCGA-AA-A01C	C2
TCGA-AA-A01F	C1
TCGA-AA-A01G	C2
TCGA-AA-A01I	C2
TCGA-AA-A01K	C1
TCGA-AA-A01P	C2
TCGA-AA-A01Q	C2
TCGA-AA-A01R	C1
TCGA-AA-A01S	C1
TCGA-AA-A01T	C2
TCGA-AA-A01V	C1
TCGA-AA-A01X	C2
TCGA-AA-A01Z	C1
TCGA-AA-A024	C2
TCGA-AA-A029	C1
TCGA-AA-A02E	C2
TCGA-AA-A02F	C2
TCGA-AA-A02H	C2
TCGA-AA-A02J	C1
TCGA-AA-A02K	C1
TCGA-AA-A02R	C1
TCGA-AA-A02W	C2
TCGA-AA-A02Y	C2
TCGA-AA-A03J	C1
TCGA-AD-5900	C1
TCGA-AD-6548	C1
TCGA-AD-6888	C2
TCGA-AD-6889	C2
TCGA-AD-6890	C1
TCGA-AD-6895	C1
TCGA-AD-6899	C2
TCGA-AD-6901	C2
TCGA-AD-6963	C1
TCGA-AD-6964	C2
TCGA-AD-6965	C1
TCGA-AD-A5EK	C2
TCGA-AU-3779	C2
TCGA-AU-6004	C1
TCGA-AY-4070	C2
TCGA-AY-5543	C2
TCGA-AY-6197	C2
TCGA-AY-6386	C2
TCGA-AY-A54L	C2
TCGA-AY-A69D	C1
TCGA-AY-A71X	C2
TCGA-AY-A8YK	C2
TCGA-AZ-4308	C1
TCGA-AZ-4313	C1
TCGA-AZ-4315	C2
TCGA-AZ-4323	C2
TCGA-AZ-4614	C2
TCGA-AZ-4615	C2
TCGA-AZ-4616	C2
TCGA-AZ-5403	C2
TCGA-AZ-5407	C2
TCGA-AZ-6598	C2
TCGA-AZ-6599	C2
TCGA-AZ-6600	C2
TCGA-AZ-6601	C1
TCGA-AZ-6603	C2
TCGA-AZ-6605	C2
TCGA-AZ-6606	C2
TCGA-AZ-6607	C2
TCGA-AZ-6608	C1
TCGA-CA-5254	C2
TCGA-CA-5255	C2
TCGA-CA-5256	C2
TCGA-CA-5796	C2
TCGA-CA-5797	C2
TCGA-CA-6715	C2
TCGA-CA-6716	C2
TCGA-CA-6717	C2
TCGA-CA-6718	C2
TCGA-CA-6719	C2
TCGA-CK-4947	C2
TCGA-CK-4948	C1
TCGA-CK-4950	C2
TCGA-CK-4951	C2
TCGA-CK-4952	C1
TCGA-CK-5912	C2
TCGA-CK-5913	C1
TCGA-CK-5914	C2
TCGA-CK-5916	C2
TCGA-CK-6747	C2
TCGA-CK-6748	C2
TCGA-CK-6751	C2
TCGA-CM-4743	C2
TCGA-CM-4744	C1
TCGA-CM-4746	C2
TCGA-CM-4747	C2
TCGA-CM-4748	C2
TCGA-CM-4751	C1
TCGA-CM-4752	C2
TCGA-CM-5341	C2
TCGA-CM-5344	C2
TCGA-CM-5348	C2
TCGA-CM-5349	C2
TCGA-CM-5860	C2
TCGA-CM-5861	C2
TCGA-CM-5862	C2
TCGA-CM-5863	C2
TCGA-CM-5864	C2
TCGA-CM-5868	C2
TCGA-CM-6161	C2
TCGA-CM-6162	C2
TCGA-CM-6163	C2
TCGA-CM-6164	C2
TCGA-CM-6165	C2
TCGA-CM-6166	C2
TCGA-CM-6167	C2
TCGA-CM-6168	C2
TCGA-CM-6169	C2
TCGA-CM-6170	C2
TCGA-CM-6171	C1
TCGA-CM-6172	C2
TCGA-CM-6674	C2
TCGA-CM-6675	C1
TCGA-CM-6676	C2
TCGA-CM-6677	C2
TCGA-CM-6678	C2
TCGA-CM-6679	C2
TCGA-CM-6680	C2
TCGA-D5-5537	C1
TCGA-D5-5538	C2
TCGA-D5-5539	C2
TCGA-D5-5540	C2
TCGA-D5-5541	C2
TCGA-D5-6529	C1
TCGA-D5-6530	C1
TCGA-D5-6531	C1
TCGA-D5-6532	C2
TCGA-D5-6533	C2
TCGA-D5-6534	C2
TCGA-D5-6535	C2
TCGA-D5-6536	C2
TCGA-D5-6537	C1
TCGA-D5-6538	C2
TCGA-D5-6539	C2
TCGA-D5-6540	C2
TCGA-D5-6541	C2
TCGA-D5-6898	C2
TCGA-D5-6920	C2
TCGA-D5-6922	C2
TCGA-D5-6923	C2
TCGA-D5-6924	C2
TCGA-D5-6926	C2
TCGA-D5-6927	C1
TCGA-D5-6928	C2
TCGA-D5-6929	C2
TCGA-D5-6930	C1
TCGA-D5-6931	C1
TCGA-D5-6932	C2
TCGA-D5-7000	C1
TCGA-DM-A0X9	C1
TCGA-DM-A0XD	C1
TCGA-DM-A0XF	C1
TCGA-DM-A1D0	C2
TCGA-DM-A1D4	C2
TCGA-DM-A1D6	C2
TCGA-DM-A1D7	C1
TCGA-DM-A1D8	C2
TCGA-DM-A1D9	C1
TCGA-DM-A1DA	C2
TCGA-DM-A1DB	C2
TCGA-DM-A1HA	C2
TCGA-DM-A1HB	C2
TCGA-DM-A280	C2
TCGA-DM-A282	C2
TCGA-DM-A285	C2
TCGA-DM-A288	C2
TCGA-DM-A28A	C1
TCGA-DM-A28C	C2
TCGA-DM-A28E	C1
TCGA-DM-A28F	C2
TCGA-DM-A28G	C2
TCGA-DM-A28H	C2
TCGA-DM-A28K	C2
TCGA-DM-A28M	C2
TCGA-F4-6459	C2
TCGA-F4-6460	C2
TCGA-F4-6461	C2
TCGA-F4-6463	C2
TCGA-F4-6569	C2
TCGA-F4-6570	C2
TCGA-F4-6703	C2
TCGA-F4-6704	C2
TCGA-F4-6805	C2
TCGA-F4-6806	C2
TCGA-F4-6807	C2
TCGA-F4-6808	C2
TCGA-F4-6809	C2
TCGA-F4-6855	C2
TCGA-F4-6856	C1
TCGA-G4-6293	C2
TCGA-G4-6294	C2
TCGA-G4-6295	C1
TCGA-G4-6297	C2
TCGA-G4-6299	C1
TCGA-G4-6303	C2
TCGA-G4-6304	C1
TCGA-G4-6306	C1
TCGA-G4-6307	C2
TCGA-G4-6309	C1
TCGA-G4-6310	C2
TCGA-G4-6311	C2
TCGA-G4-6314	C2
TCGA-G4-6315	C2
TCGA-G4-6317	C2
TCGA-G4-6320	C2
TCGA-G4-6321	C2
TCGA-G4-6322	C2
TCGA-G4-6323	C2
TCGA-G4-6586	C1
TCGA-G4-6588	C1
TCGA-G4-6625	C2
TCGA-G4-6627	C2
TCGA-G4-6628	C2
TCGA-NH-A50T	C1
TCGA-NH-A50U	C1
TCGA-NH-A50V	C2
TCGA-NH-A6GA	C1
TCGA-NH-A6GB	C1
TCGA-NH-A6GC	C2
TCGA-NH-A8F7	C2
TCGA-NH-A8F8	C1
TCGA-QG-A5YV	C1
TCGA-QG-A5YW	C2
TCGA-QG-A5YX	C2
TCGA-QG-A5Z2	C2
TCGA-QL-A97D	C1
TCGA-RU-A8FL	C2
TCGA-SS-A7HO	C1
TCGA-T9-A92H	C2
TCGA-WS-AB45	C2
